# Supplementary material for: Human Parainfluenza Virus (HPIV) Detection in Hospitalized Children with Acute Respiratory Tract Infection in the Western Cape, South Africa during 2014–2022 Reveals a Shift in Dominance of HPIV 3 and 4 Infections
Source: Diagnostics (Basel). 2023 Aug 2;13(15):2576. doi: 10.3390/diagnostics13152576 (PMC10417174; doi:10.3390/diagnostics13152576)
Supplement: Supplementary file 1 [file diagnostics-13-02576-s001.zip]

Archive with 1 entries (1 files):
- diagnostics-2507439-supplementary.pdf
